# Supplementary material for: Mechanical Properties of Fused Deposition Modeling of Polyetheretherketone (PEEK) and Interest for Dental Restorations: A Systematic Review
Source: Materials (Basel). 2022 Sep 30;15(19):6801. doi: 10.3390/ma15196801 (PMC9572506; doi:10.3390/ma15196801)
Supplement: Supplementary file 1 [file materials-15-06801-s001.zip]

Archive with 1 entries (1 files):
- materials-1876417-SI.pdf
